# Supplementary material for: Antipsychotics and Risks of Cardiovascular and Cerebrovascular Diseases and Mortality in Dwelling Community Older Adults
Source: Pharmaceuticals (Basel). 2024 Jan 30;17(2):178. doi: 10.3390/ph17020178 (PMC10892683; doi:10.3390/ph17020178)
Supplement: Supplementary file 1 [file pharmaceuticals-17-00178-s001.zip]

Archive with 1 entries (1 files):
- pharmaceuticals-2821113-supplementary.pdf
